# Supplementary material for: Influence of Carbon Micro- and Nano-Fillers on the Viscoelastic Properties of Polyethylene Terephthalate
Source: Polymers (Basel). 2022 Jun 16;14(12):2440. doi: 10.3390/polym14122440 (PMC9227514; doi:10.3390/polym14122440)
Supplement: Supplementary file 1 [file polymers-14-02440-s001.zip]

Archive with 1 entries (1 files):
- polymers-1773428-supplementary.pdf
